# Supplementary material for: Becoming Safe, Legal, Mature, Moderate, and Self-Reflexive: Trajectories of Drinking and Abstinence among Young People
Source: Int J Environ Res Public Health. 2022 Mar 17;19(6):3591. doi: 10.3390/ijerph19063591 (PMC8953176; doi:10.3390/ijerph19063591)
Supplement: Supplementary file 1 [file ijerph-19-03591-s001.zip]

Archive with 1 entries (1 files):
- ijerph-1624252-supplementary.pdf
